# Supplementary material for: Cognition and Neuropsychological Changes at Altitude—A Systematic Review of Literature
Source: Brain Sci. 2022 Dec 19;12(12):1736. doi: 10.3390/brainsci12121736 (PMC9775937; doi:10.3390/brainsci12121736)
Supplement: Supplementary file 1 [file brainsci-12-01736-s001.zip]

Archive with 1 entries (1 files):
- brainsci-2080249-supplementary.pdf
